# Supplementary material for: Identification of potential markers for differentiating epithelial ovarian cancer from ovarian low malignant potential tumors through integrated bioinformatics analysis
Source: J Ovarian Res. 2021 Mar 16;14:46. doi: 10.1186/s13048-021-00794-0 (PMC7968266; doi:10.1186/s13048-021-00794-0)
Supplement: Supplementary file 1 — Additional file 1: Table S1. Top 20 hub genes screened by cytoHubba according to MCC. [file 13048_2021_794_MOESM1_ESM.xlsx]

## Sheet: Sheet1
Rank	Name	Score
1	AURKA	1.43e+50
1	CDK1	1.43e+50
1	CCNB1	1.43e+50
1	CCNB2	1.43e+50
1	BUB1	1.43e+50
1	CDCA8	1.43e+50
1	MELK	1.43e+50
1	KIF20A	1.43e+50
1	KIF11	1.43e+50
1	CCNA2	1.43e+50
1	DLGAP5	1.43e+50
1	NCAPG	1.43e+50
1	KIF2C	1.43e+50
1	NUSAP1	1.43e+50
1	PBK	1.43e+50
1	TOP2A	1.43e+50
17	CENPF	1.43e+50
17	TTK	1.43e+50
17	ASPM	1.43e+50
20	KIF23	1.43e+50
