# Supplementary material for: Identification of potential markers for differentiating epithelial ovarian cancer from ovarian low malignant potential tumors through integrated bioinformatics analysis
Source: J Ovarian Res. 2021 Mar 16;14:46. doi: 10.1186/s13048-021-00794-0 (PMC7968266; doi:10.1186/s13048-021-00794-0)
Supplement: Supplementary file 2 — Additional file 2: Table S2. Top 15 related chemicals screened by cytoHubba according to MCC. [file 13048_2021_794_MOESM2_ESM.xlsx]

## Sheet: Sheet1
Rank	Name	Score
1	CCNB1	246
2	AURKA	86
3	KIF20A	67
4	ASPM	63
5	KIF23	52
6	Valproic Acid	5
6	7,8-Dihydro-7,8-dihydroxybenzo(a)pyrene 9,10-oxide	5
6	Aflatoxin B1	5
6	bisphenol A	5
6	Cadmium	5
6	Calcitriol	5
6	cobaltous chloride	5
6	Copper Sulfate	5
6	Cyclosporine	5
6	Estradiol	5
6	Genistein	5
6	Latex	5
6	Lucanthone	5
6	Methotrexate	5
6	Mustard Gas	5
